# Supplementary material for: Effects of Black Soldier Fly Larvae (Hermetia illucens Larvae) Meal on the Production Performance and Cecal Microbiota of Hens
Source: Vet Sci. 2023 May 19;10(5):364. doi: 10.3390/vetsci10050364 (PMC10222152; doi:10.3390/vetsci10050364)
Supplement: Supplementary file 1 [file vetsci-10-00364-s001.zip]

Archive with 1 entries (1 files):
- vetsci-2164391-supplementary.pdf
